# Supplementary material for: IL‐3 Modulates Microglia Polarization and Attenuates Neuroinflammation in Traumatic Brain Injury
Source: Adv Sci (Weinh). 2026 Mar 31;13(29):e04511. doi: 10.1002/advs.202504511 (PMC13205870; doi:10.1002/advs.202504511)
Supplement: Supplementary file 3 — Supporting File 3: advs74772‐sup‐0003‐Data.xlsx. [file ADVS-13-e04511-s003.xlsx]

## Sheet: Figure 1 
Figure 1B original date
IL-3
	CSF																				BS
CTRL	12.54	11.35	12.95	13.59	12.43	14.95	11.85	13.32	11.25	12.63	15.35	12.15	13.76	13.52	12.41	12.57	11.37	12.38	12.71	14.15	8.21	9.14	7.73	7.52	7.64	8.25	8.73	7.28	7.91	8.92	7.54	6.98	7.91	8.15	8.27	7.21	8.27	7.19	9.38	7.48
T3D	35.16	30.29	30.75	34.25	31.98	32.96	32.35	32.42	37.24	30.41	27.39	35.15	32.21	35.47	33.35	34.17	30.26	31.12	32.49	29.61	18.35	21.46	23.79	22.47	23.69	22.71	19.93	22.47	20.36	21.28	20.47	23.41	19.03	22.43	21.39	22.84	21.49	22.08	20.43	21.39
T7D	34.25	34.36	32.84	31.64	30.68	32.57	32.65	33.86	35.69	35.37	32.61	32.17	33.28	33.73	32.16	34.26	32.17	30.24	31.74	32.17	20.38	20.41	18.94	19.04	21.82	19.37	22.81	19.39	21.38	19.48	19.58	20.48	22.85	18.07	23.98	20.87	21.27	20.43	20.17	19.27
T10D	47.39	40.31	42.42	39.13	46.14	44.26	42.13	35.24	38.23	42.18	33.15	34.15	45.85	38.27	33.14	39.15	45.31	40.74	32.35	38.42	15.24	16.27	19.84	16.29	19.35	17.38	18.49	17.39	16.29	18.26	16.39	15.43	18.25	16.74	19.23	17.31	16.25	17.18	18.32	17.06
Figure 1C original date
correlation between IL-3-T10D and GCS（90d）
IL-3-T10D	42.13	47.39	40.31	39.13	33.15	39.15	44.26	35.24	33.14	38.27	34.15	46.14	38.23	42.42	45.85	42.18	45.31	40.74	32.35	38.42
GCS（90d）	13	14	12	10	7	9	14	14	4	12	6	14	12	12	14	13	13	12	8	9
correlation between IL-3-T10D and GCS（180d）
IL-3-T10D	42.13	47.39	40.31	39.13	33.15	39.15	44.26	35.24	33.14	38.27	34.15	46.14	38.23	42.42	45.85	42.18	45.31	40.74	32.35	38.42
GCS（180d）	13	14	12	13	8	12	14	14	5	12	7	15	12	14	15	13	15	13	10	12
Figure 1D original date
correlation between IL-3-T10D and MRS（90d）
IL-3-T10D	42.13	47.39	40.31	39.13	33.15	39.15	44.26	35.24	33.14	38.27	34.15	46.14	38.23	42.42	45.85	42.18	45.31	40.74	32.35	38.42
MRS（90d）	3	2	2	4	5	3	2	4	5	3	5	2	3	3	2	2	2	3	4	4
correlation between IL-3-T10D and MRS（180d）
IL-3-T10D	42.13	47.39	40.31	39.13	33.15	39.15	44.26	35.24	33.14	38.27	34.15	46.14	38.23	42.42	45.85	42.18	45.31	40.74	32.35	38.42
MRS（180d）	2	1	1	2	5	2	1	1	5	3	5	1	3	2	1	1	1	2	3	3
Figure 1F original date
RAT-IL-3-ELISA
	CSF											BS
sham	26.9095	32.92	22.99	25.99	32.75	28.22	23.14	31.5	22.68	30.52	26.34	14.2485	19.356	19.356	18.1325	12.017	18.3475	13.455	14.9875	12.75	12.03	13.02
T1d	33.0255	35.6865	29.356	35.91	33.41	32.23	34.79	33.47	26.05	31.91	32.82	29.141	29.356	20.7935	25.6865	19.5705	28.1325	24.463	26.7347	21.07	20.06	22.09
T3d	30.579	39.141	38.1325	35.93	30.19	32.33	35.38	28.02	30.19	27.48	25.56	22.2315	19.5705	16.48	20.7935	25.3475	23.0255	25.6865	25.1621	24.25	26.73	28.36
T7d	34.2485	29.99	31.17	34.29	26.95	32.97	26.89	32.66	28.39	29.93	31.39	15.901	22.017	15.901	15.6865	21.1325	22.9095	20.7935	22.1916	20.78	14.98	21.44
T10d	35.4715	43.03	35.83	41.75	64.68	45.29	46.04	41.25	42.25	44.11	41.85	20.7935	22.017	10.579	20.7935	29.356	23.24	13.0255	25.6864	13.28	10.34	20.46
T14d	49.356	46.9095	42.918	46.79	44.72	54.05	46.85	43.3	51.41	48.61	40.46	19.5705	15.6865	25.6865	21.802	20.7935	28.1325	22.017	24.8126	20.19	15.84	11.74
T21d	66.175	82.874	67.547	74.226	53.575	58.187	83.107	73.204	66.626	53.563	83.834	26.329	4.541	41.23	16.755	18.38	20.606	20.987	21.078	21.849	18.538	15.829
T28d	85.117	70.678	58.542	72.977	75.649	70.746	83.951	80.009	59.91	81.395	63.766	15.186	12.927	22.845	11.573	24.59	21.202	27.691	20.834	20.62	14.087	14.184
T35d	82.12	76.02	60.568	70.464	67.352	71.263	56.943	52.229	79.007	64.819	77.25	17.64	23.491	21.216	16.354	16.762	21.064	13.526	27.251	27.898	16.24	13.234

## Sheet: Figure 2
Figure 2B original date
RAT viability in TBI(%)
IL-3	NS	10ug/kg	20ug/kg	30ug/kg
	12	12	12	12
	12	12	12	12
	12	12	12	12
	12	12	12	12
	12	12	12	12
	12	12	12	12
	12	12	12	12
	12	12	12	12
	12	12	12	12
	12	12	12	12
	12	12	12	12
	12	12	12	12
	1	1	1	1
	Figure 2E original date
	RAT-INOS Relative Expression
	NS	IL-3(10ug/kg)	IL-3(20ug/kg)	IL-3(30 ug/kg)
	1.33	0.81	0.4	0.4
	1.6	1.1	0.6	0.65
	1.45	0.97	0.62	0.67
Figure 2F original date
RAT-Acupuncture
	SHAM								TBI								TBI+IL-3
1Day	1	1	1	1	1	1	1	1	1	1	1	1	1	1	1	1	1	1	1	1	1	1	1	1
7Day	1	1	1	1	1	1	1	1	26	29	26	26	26	26	26	26	17	15	15	15	15	15	15	15
14Day	1	1	1	1	1	1	1	1	10	10	15	10	10	10	15	10	6	6	6	6	4	4	4	6
21Day	1	1	1	1	1	1	1	1	10	8	8	8	8	8	8	8	4	4	2	4	4	2	2	2
28Day	1	1	1	1	1	1	1	1	8	8	8	8	8	8	6	6	2	2	2	2	2	4	2	2
35Day	1	1	1	1	1	1	1	1	8	8	8	8	8	6	6	6	2	4	2	2	2	2	2	2
Figure 2G original date
RAT-Angle of Inclination
	SHAM								TBI								TBI+IL-3
0Day	70	70	70	70	70	70	70	70	70	70	70	70	70	70	70	70	70	70	70	70	70	70	70	70
7Day	70	70	70	70	70	70	70	70	60	60	60	60	60	60	60	60	65	65	65	65	65	65	65	65
14Day	70	70	70	70	70	70	70	70	60	65	65	60	60	60	60	65	70	70	70	70	65	70	70	65
21Day	70	70	70	70	70	70	70	70	65	65	60	60	65	65	65	65	70	70	70	70	70	70	70	70
28Day	70	70	70	70	70	70	70	70	65	65	65	65	65	65	65	65	70	70	70	70	70	70	70	70
35Day	70	70	70	70	70	70	70	70	65	65	65	65	65	65	65	65	70	70	70	70	70	70	70	70
Figure 2H original date
RAT-Holding Power Peak
	SHAM								TBI								TBI+IL-3
0Day	822	845	867	845	867	854	879	854	831	841	862	843	854	851	878	843	820	841	862	823	834	852	832	837
7Day	832	850	843	852	834	803	849	885	532	504	520	524	490	494	483	503	528	535	522	512.5	525	545	523	543
14Day	816	834	856	805	843	845	859	873	565	601	589	591	615	657	603	623	680	623	658	713	654	705	705	698
21Day	823	827	837	823	834	814	850	893	624	594	653	614	623	659	634	623	793	794	813	756	798	768	785	776
28Day	843	831	876	821	871	808	859	829	619	698	643	638	629	661	635	643	780	768	764	789	812	786	798	732
35Day	869	847	835	854	834	878	894	849	695	690	643	687	665	645	668	647	798	786	765	805	793	765	798	795
Figure 2I original date
RAT-Time in New Arm(s)
	SHAM								TBI								TBI+IL-3
1Day	145	143	142	145	142	146	143	145	145	150	151	148	139	142	145	146	153	142	138	142	139	141	145	143
7Day	142	146	141	146	143	141	145	146	86	90	85	93	89	91	85	83	105	107	109	99	101	103	104	105
14Day	145	143	142	149	141	148	143	145	103	105	102	106	104	103	105	106	121	126	123	121	122	128	126	128
21Day	143	147	146	148	145	142	143	147	115	119	112	116	115	113	113	119	135	137	132	136	137	133	136	139
28Day	142	145	141	148	145	147	143	142	114	109	116	114	117	114	116	119	138	131	132	137	139	138	137	136
35Day	145	147	147	148	147	141	142	145	119	118	117	114	118	115	117	108	136	139	139	138	139	136	138	139
Figure 2J original date
RAT-Time in New Arm(%)
	SHAM								TBI								TBI+IL-3
0Day	50	47	47	48	47	45	48	49	48	46	47	46	45	47	47	48	45	47	47	45	46	47	48	46
7Day	50	51	45	48	49	48	47	49	23	27	27	26	29	31	25	29	32	35	33	32	31	36	37	33
14Day	51	47	48	48	46	46	47	47	35	35	32	37	34	32	33	34	36	37	39	39	38	39	36	38
21Day	45	46	47	45	46	50	46	48	35	35	34	36	35	34	38	34	41	40	41	41	42	41	40	41
28Day	46	47	47	49	45	48	46	49	36	36	36	36	37	34	36	37	41	42	40	42	41	41	40	41
35Day	49	46	50	48	44	47	45	49	37	35	38	34	35	36	37	36	41	41	42	40	41	42	40	41
Figure 2K original date
RAT-mNSS Score
	SHAM								TBI								TBI+IL-3
0Day	0	0	0	0	0	0	0	0	0	0	0	0	0	0	0	0	0	0	0	0	0	0	0	0
7Day	0	0	0	0	0	0	0	0	8	8	9	9	9	7	7	8	6	5	5	5	5	5	5	4
14Day	0	0	0	0	0	0	0	0	4	6	7	7	5	5	5	6	3	4	3	3	5	4	4	4
21Day	0	0	0	0	0	0	0	0	4	4	4	4	3	3	3	3	1	1	1	1	1	1	2	2
28Day	0	0	0	0	0	0	0	0	4	4	4	4	3	3	3	3	2	1	1	1	1	1	1	1
35Day	0	0	0	0	0	0	0	0	4	4	4	4	3	3	3	3	1	1	1	1	1	2	1	1
Figure 2M original date
	Lesion Volume（mm3）
	SHAM	SHAM+IL-3	TBI-35D	TBI-35D-IL-3
	0	0	25.4	8.2
	0	0	24.8	9.3
	0	0	23.7	10.1

## Sheet: Figure3
Figure 3B original date
RAT-iNOS-Intensity
TBI	-	-	7d	7d	35d	35d
IL-3	-	+	-	+	-	+
	1.08711	1.05605	65.2992	43.5484	23.588	20.5487
	1.05	1.04	66	48	25	18
	1.02	1.03	62	47	26	21
Figure 3D original date
RAT-iNOS/B-ACTIN Relative Expression
TBI	-	-	7d	7d	35d	35d
IL-3	-	+	-	+	-	+
	0.606001	0.465735	0.956846	0.719069	0.515303	0.285953
	0.238755	0.195676	1.11051	0.612758	0.623687	0.432369
	0.0984521	0.216247	1.07923	0.767448	0.881869	0.588855
Figure 3E original date
RAT-iNOS-mRNA
TBI	-	-	7d	7d	35d	35d
IL-3	-	+	-	+	-	+
	1	1.01	5.6	3.2	2.1	1.6
	1	0.98	5.1	2.8	1.8	1.4
	1	0.97	5.2	3.1	1.9	1.54
	1	0.98	5.3	2.9	2	1.31
	1	0.99	5.5	3.1	1.8	1.39
	1	1.02	5.4	3.2	1.9	1.42
	1	1.01	5.4	2.8	2.1	1.52
	1	0.99	5.2	2.9	2	1.56
Figure 3F original date
RAT-CSF-IL-6-ELISA
TBI	-	-	7d	7d	35d	35d
IL-3	-	+	-	+	-	+
	20	15	310	194	62	34
	16	18	246	201	54	38
	22	24	253	221	53	48
	17	16	312	196	57	41
	21	17	267	213	59	45
	23	22	289	218	61	46
	17	23	293	220	56	47
	19	21	273	208	55	35
Figure 3G original date
RAT-CSF-TNF-A-ELISA
TBI	-	-	7d	7d	35d	35d
IL-3	-	+	-	+	-	+
	14	11	75	49	43	30
	12	13	69	52	45	29
	15	16	72	56	41	35
	13	14	71	52	39	36
	15	15	72	54	42	33
	16	12	74	55	43	34
	14	17	75	52	40	32
	16	14	70	51	42	34
Figure 3I original date
RAT-PP65/P65 Relative Expression
TBI	-	-	7d	7d	35d	35d
IL-3	-	+	-	+	-	+
	0.413541	0.66812	1.31618	1.06283	0.849445	0.632613
	0.36606	0.484353	1.38879	1.13653	0.913313	0.844738
	0.273675	0.373103	1.312	1.0874	0.987366	0.923504
Figure 3J original date
RAT-IkBa/VINCULIN Relative Expression
TBI	-	-	7d	7d	35d	35d
IL-3	-	+	-	+	-	+
	0.970105	0.936691	0.270209	0.588159	0.788102	0.911792
	0.865612	0.993134	0.205082	0.608091	0.849625	1.2
	0.941699	0.975424	0.376763	0.673669	0.894817	0.991829

## Sheet: Figure 4
Figure 4B original date
primary microglia-iNOS-Intensity
	CTRL	IL-3	LPS+IFN-γ	LPS+IFN-γ+IL-3
	1.01	1.02	1.8	1.2
	1.03	0.97	1.9	1.25
	1.05	1.04	1.6	1.17
Figure 4D original date
primary microglia-iNOS/β-ACTIN Relative Expression
	CTRL	IL-3	LPS+IFN-γ	LPS+IFN-γ+IL-3
	1	1.02	2.5	1.54
	1	0.97	2.1	1.3
	1	1.05	1.82	1.2
Figure 4E original date
primary microglia-iNOS mRNA Relative Expression
	CTRL	IL-3	LPS+IFN-γ	LPS+IFN-γ+IL-3
	1	1.05	4.5	3.5
	1	1	5.1	3.2
	1	1.03	5.6	2.9
Figure 4F original date
primary microglia-IL-6-ELISA
	CTRL	IL-3	LPS+IFN-γ	LPS+IFN-γ+IL-3
	102	117	557	316
	95	98	620	372
	114	105	637	349
Figure 4G original date
primary microglia-TNF-α-ELISA
	CTRL	IL-3	LPS+IFN-γ	LPS+IFN-γ+IL-3
	13	16	153	65
	15	13	163	71
	18	14	142	79
Figure 4L original date
BV2-P65-Intensity
	CTRL	IL-3	LPS+IFN-γ	LPS+IFN-γ+IL-3
	1.09	1.03	3.12	1.7
	0.99	0.98	2.8	1.9
	1.012	0.99	2.9	1.6
Figure 4N original date
BV2-P65/VINCULIN Relative Expression
		LPS+IFN-γ				LPS+IFN-γ+IL-3
		0min	15min	30min	60min	0min	15min	30min	60min
		0.961247	1.06412	0.92021	0.536988	1.02615	0.951253	1.01541	0.943927
		1.0853	1.17327	0.723009	0.580908	0.979638	1.28968	0.954366	0.993737
		1.47524	1.37111	0.709817	0.513765	1.20706	1.23452	1.01476	0.917483
Figure 4O original date
BV2-P65/LAMINB1 Relative Expression
		LPS+IFN-γ				LPS+IFN-γ+IL-3
		0min	15min	30min	60min	0min	15min	30min	60min
		0.200432	0.706193	1.09042	1.38199	0.479896	0.630617	0.937822	0.782032
		0.204366	0.933624	1.20245	1.37408	0.457523	0.778743	1.00914	0.768971
		0.633309	0.786931	1.09675	1.41895	0.525509	0.71621	0.895986	0.827189
Figure 4Q original date
BV2-p-P65/P65 Relative Expression
		LPS+IFN-γ				LPS+IFN-γ+IL-3
		0min	15min	30min	60min	0min	15min	30min	60min
		0.289652	1.01326	0.937412	0.697403	0.439248	0.955893	0.746332	0.403138
		0.131418	1.13322	0.802963	0.631735	0.162733	0.695701	0.617725	0.41925
		0.217866	1.12267	1.03346	0.70685	0.452974	0.716296	0.71386	0.454612
Figure 4R original date
BV2-IkBa/VINCULIN Relative Expression
		LPS+IFN-γ				LPS+IFN-γ+IL-3
		0min	15min	30min	60min	0min	15min	30min	60min
		0.957484	0.293043	0.466505	0.501458	0.850588	0.619253	0.711398	0.828852
		1.52957	0.484828	0.355319	0.458845	1.2607	0.618001	0.808995	0.867604
		1.13668	0.506575	0.392558	0.535343	0.973008	0.720638	0.7854	0.810215

## Sheet: Figure 5
	Figure 5E original date
	CO-IP-Microglia-PRDX1/IL-3R Relative Expression
		CTRL	IL-3
		0.507019	1.1753
		0.402238	1.21564
		0.523607	1.07722
	Figure 5F original date
	CO-IP-Microglia-PRDX1/IL-3R Relative Expression
		CTRL	IL-3
		0.746682	1.41
		0.595661	1.27292
		0.675226	1.37384

## Sheet: Figure 6
Figure 6B original date
AAV-RAT-Acupuncture
	AAV-NC-TBI								AAV-NC-TBI+IL-3								AAV-PRDX1-TBI								AAV-PRDX1-TBI+IL-3
1Day	1	1	1	1	1	1	1	1	1	1	1	1	1	1	1	1	1	1	1	1	1	1	1	1	1	1	1	1	1	1	1	1
7Day	26	26	26	26	26	26	28	26	18	15	15	15	15	15	15	15	26	29	26	26	26	26	26	26	26	27	26	26	26	26	26	26
14Day	10	10	15	15	10	10	15	10	6	6	6	6	6	4	4	6	10	10	15	15	15	10	15	10	10	15	10	15	10	10	10	10
21Day	8	8	8	8	8	8	8	8	4	2	2	4	2	2	2	2	10	8	8	8	8	8	8	8	6	6	8	6	6	8	8	8
28Day	8	8	8	8	6	8	6	6	2	2	2	2	2	4	2	2	8	8	8	8	8	8	6	6	6	8	8	6	6	6	6	6
35Day	8	8	8	8	8	6	6	6	2	4	2	2	2	2	2	2	8	8	8	8	8	8	6	6	6	6	6	6	6	6	6	6
Figure 6C original date
AAV-RAT-Angle of Inclination
	AAV-NC-TBI								AAV-NC-TBI+IL-3								AAV-PRDX1-TBI								AAV-PRDX1-TBI+IL-3
0Day	70	70	70	70	70	70	70	70	70	70	70	70	70	70	70	70	70	70	70	70	70	70	70	70	70	70	70	70	70	70	70	70
7Day	60	60	60	60	60	60	60	60	65	65	65	65	65	65	65	65	60	60	60	60	60	60	60	60	60	60	60	60	60	60	60	60
14Day	60	60	65	60	60	60	60	65	70	70	70	70	70	70	70	65	60	65	60	60	60	60	60	65	60	65	65	60	60	60	60	65
21Day	65	65	65	65	65	65	65	65	70	70	70	70	70	70	70	70	65	65	60	60	65	60	65	60	65	65	60	65	65	65	65	65
28Day	65	65	65	65	65	65	65	65	70	70	70	70	70	70	70	70	65	65	65	65	65	65	65	60	65	65	65	65	65	65	65	65
35Day	65	65	65	65	65	65	65	65	70	70	70	70	70	70	70	70	65	65	65	65	65	65	65	60	65	65	65	65	65	65	65	65
Figure 6D original date
AAV-RAT-Holding Power Peak
	AAV-NC-TBI								AAV-NC-TBI+IL-3								AAV-PRDX1-TBI								AAV-PRDX1-TBI+IL-3
1Day	856	856	867	803	834	857	876	879	924	846	867	821	836	856	897	876	879	851	872	847	845	859	869	872	876	846	850	872	823	854	867	867
7Day	498	528	518	487	496	512	513	513	602	598	576	602.5	587	615	587	578	535	534	520	525	490	494	546	536	514	521	524	456	512	518	536	528
14Day	569	593	615	587	524	623	623	576	701	693	687	728	644	687	663	675	578	584	590	571	581	587	581	623	593	678	552	586	543	557	575	587
21Day	650	612	615	657	663	673	636	689	786	765	768	778	781	768	743	780	678	654	619	621	641	687	645	635	695	697	651	686	675	657	678	687
28Day	641	643	675	675	715	654	668	687	760	794	790	789	789	795	792	758	675	686	695	657	668	665	635	642	693	702	660	665	678	685	689	705
35Day	656	683	689	663	682	699	712	684	765	796	790	795	790	798	765	785	660	675	664	687	665	678	654	621	680	703	673	683	698	692	701	694
Figure 6E original date
AAV-RAT-Time in New Arm(s)
	AAV-NC-TBI								AAV-NC-TBI+IL-3								AAV-PRDX1-TBI								AAV-PRDX1-TBI+IL-3
1Day	143.99	147	152	151	153	148	149	145	141	143	153	149	145	150	146	148	144	142	145	150	142	143	146	148	146	147	142	139	141	152	145	143
7Day	80	91	100	92	91	90	92	95	106	102	105	106	108	104	107	104	82	87	98	89	95	92	91	88	91	89	98	90	95	90	84	96
14Day	101	112	98	104	102	105	106	101	124	121	118	123	119	121	118	123	105	99	100	101	107	102	107	108	104	102	105	103	102	101	105	109
21Day	112	115	116	118	115	116	112	113	133	132	129	130	132	134	135	132	113	112	113	114	116	113	115	117	114	115	118	112	115	111	117	116
28Day	115	116	115	114	113	109	114	115	135	133	135	136	134	132	136	130	113	109	111	110	115	114	114	110	116	119	115	114	116	112	118	119
35Day	114	112	116	119	114	115	113	108	136	136	135	137	136	135	132	136	111	110	112	110	110	112	114	114	117	117	118	115	117	119	119	118
Figure 6F original date
RAT-Time in New Arm(%)
	AAV-NC-TBI								AAV-NC-TBI+IL-3								AAV-PRDX1-TBI								AAV-PRDX1-TBI+IL-3
0Day	48	50	46	47	46	46	46	48	46	47	47	48	45	47	48	46	47	47	48	48	46	47	48	48	45	47	47	46	46	48	48	47
7Day	26	20	22	23	25	26	21	23	33	32	31	32	32	33	35	31	23	22	25	27	22	21	25	23	24	26	27	26	21	26	22	23
14Day	23	27	31	24	27	29	25	27	36	37	39	36	39	37	35	37	29	28	26	27	29	28	28	27	28	29	28	31	29	28	24	26
21Day	32	33	35	34	35	34	32	30	41	43	42	41	40	41	42	40	33	35	32	31	34	32	30	33	33	36	35	36	35	33	31	30
28Day	35	34	31	32	32	31	33	34	41	41	42	42	40	42	41	40	32	33	34	33	33	32	33	32	33	35	36	37	36	34	33	35
35Day	34	35	33	36	31	35	35	34	42	42	43	41	42	41	40	40	33	32	33	34	33	31	32	34	34	36	36	35	36	37	38	33
Figure 6G original date
AAV-RAT-mNSS Score
	AAV-NC-TBI								AAV-NC-TBI+IL-3								AAV-PRDX1-TBI								AAV-PRDX1-TBI+IL-3
1Day	0	0	0	0	0	0	0	0	0	0	0	0	0	0	0	0	0	0	0	0	0	0	0	0	0	0	0	0	0	0	0	0
7Day	8	8	8	8	9	9	9	9	6	5	5	5	5	5	4	4	8	8	8	8	9	9	9	9	8	9	7	8	8	8	8	9
14Day	4	5	6	6	6	6	5	5	3	3	4	4	4	4	4	4	7	6	7	6	6	6	5	5	4	6	6	7	6	7	5	8
21Day	4	4	4	4	3	3	3	3	1	1	1	1	1	1	2	2	4	4	4	3	3	3	3	3	4	4	4	3	2	3	3	3
28Day	4	4	3	3	3	3	4	4	1	1	1	1	1	2	1	1	4	4	4	3	3	4	3	4	3	3	3	4	2	3	3	4
35Day	4	4	3	3	3	3	4	3	1	1	1	2	1	1	1	1	4	4	4	4	3	3	3	3	3	4	3	3	2	3	4	3
Figure 6I original date
Lesion Volume（mm3）
	AAV-NC-TBI	AAV-NC-TBI+IL-3	AAV-PRDX1TBI-35D	AAV-PRDX1-TBI-35D-IL-3
	28.6	9.8	28.3	28.7
	27.4	10.5	27.6	27.2
	29.3	9.2	27.9	26.7
Figure 6L original date
AAV-RAT-iNOS mRNA
TBI	-	-	-	-	7d	7d	7d	7d	35d	35d	35d	35d
IL-3	-	+	-	+	-	+	-	+	-	+	-	+
AAV-PRDX1	-	-	+	+	-	-	+	+	-	-	+	+
	1	0.96	0.98	0.99	4.5	2.9	4.7	4.25	1.56	1.63	1.89	1.62
	1	0.95	1.03	1.01	3.9	3.2	4.3	4.45	1.7	1.5	1.63	1.7
	1	1.02	1.04	1.03	4.1	2.5	3.8	3.5	1.9	1.53	1.72	1.6
	1	0.99	1.02	1	3.5	2.1	4.5	4.1	1.8	1.44	1.6	1.61
	1	1	1	1	4.2	2.8	4.2	3.8	1.86	1.64	1.7	1.63
	1	1	1	1.01	4.1	2.7	3.8	3.9	1.75	1.55	1.81	1.69
	1	1	1.01	1	4.6	3.1	4.1	4.2	1.81	1.65	1.78	1.7
	1	1.01	0.99	1	3.8	2.9	4.3	4.5	1.85	1.22	1.7	1.75
Figure 6N original date
TBI	-	-	7d	7d	35d	35d
IL-3	-	+	-	+	-	+
AAV-PRDX1	+	+	+	+	+	+
AAV-RAT-iNOS intensity
	1.03	1.02	73.4	71.3	30.5	29.5
	1.02	1.04	72.5	70.3	31.2	30.2
	1.01	1.01	75.4	72	32.1	31.4
Figure 6P original date
AAV-RAT-iNOS/β-ACTIN Relative Expression
TBI	-	-	-	-	7d	7d	7d	7d	35d	35d	335d	35d
IL-3	-	+	-	+	-	+	-	+	-	+	-	+
AAV-PRDX1	-	-	+	+	-	-	+	+	-	-	+	+
	0.0968494	0.112913	0.175667	0.437431	0.882945	0.688788	0.982146	1.2358	0.601382	0.472559	0.988515	0.681333
	0.124723	0.129877	0.211456	0.244597	1.06794	0.70505	1.05739	1.16907	0.654879	0.415323	0.75547	0.53646
	0.239734	0.375778	0.348298	0.420281	0.923738	0.61582	0.883088	0.833266	0.58469	0.307913	0.660741	0.611011
Figure 6Q original date
AAV-RAT-CSF-IL-6-ELISA
TBI	-	-	-	-	7d	7d	7d	7d	35d	35d	335d	35d
IL-3	-	+	-	+	-	+	-	+	-	+	-	+
AAV-PRDX1	-	-	+	+	-	-	+	+	-	-	+	+
	19	18	25	23	298	187	278	301	59	47	61	53
	15	21	25	28	244	197	281	265	56	42	51	59
	25	26	23	31	235	205	267	236	48	45	61	48
	22	25	21	27	246	212	281	256	57	42	53	51
	23	22	31	29	242	141	261	264	53	39	52	47
	21	26	32	27	265	194	283	285	51	46	57	56
	24	21	28	25	214	153	276	276	49	51	43	51
	22	20	27	24	243	187	274	254	53	51	52	52
Figure 6R original date
AAV-RAT-CSF-TNF-a-ELISA
TBI	-	-	-	-	7d	7d	7d	7d	35d	35d	335d	35d
IL-3	-	+	-	+	-	+	-	+	-	+	-	+
AAV-PRDX1	-	-	+	+	-	-	+	+	-	-	+	+
	12	11	14	12	72	47	78	65	37	28	37	33
	13	15	16	16	67	56	81	71	41	31	39	32
	16	14	20	18	68	52	70	71	33	28	32	38
	14	13	21	15	76	54	81	72	36	30	35	35
	15	12	18	14	78	58	75	73	31	32	36	32
	13	15	19	13	74	51	79	79	37	28	39	41
	12	15	17	19	65	53	77	77	34	35	29	33
	15	14	15	17	65	54	75	75	33	31	43	39

## Sheet: Figure 7
Figure 7C original date
PRDX1 KO-BV2-PRDX1-Relative Expression
LPS+IFN-γ	+	+	+	+
IL-3	-	+	-	+
KO-PRDX1	-	-	+	+
	0.752595	1.37962	0.09	0.117201
	0.646411	1.1109	0.0867382	0.0881536
	0.826804	1.23453	0.128371	0.116379
Figure 7E original date
PRDX1 KO-BV2-iNOS-intensity
LPS+IFN-γ	+	+	+	+
IL-3	-	+	-	+
KO-PRDX1	-	-	+	+
	1.00252	0.79	1.01	1.02
	1.01	0.75	1.03	1.01
	1	0.72	1.05	1.001
Figure 7G original date
PRDX1 KO-BV2-iNOS/β-ACTIN Relative Expression
LPS+IFN-γ	+	+	+	+
IL-3	-	+	-	+
KO-PRDX1	-	-	+	+
	0.748279	0.414007	0.79738	1.02284
	0.815113	0.508524	1.00317	0.981634
	0.854918	0.500866	0.708882	1.00501
Figure 7H original date
PRDX1 KO-BV2-IL-6-ELISA
LPS+IFN-γ	+	+	+	+
IL-3	-	+	-	+
KO-PRDX1	-	-	+	+
	620	270	680	590
	570	340	540	610
	560	310	590	610
	650	290	700	600
	670	350	650	570
	590	370	670	590
	600	260	620	650
	620	320	590	570
Figure 7I original date
PRDX1 KO-BV2-TNF-α-ELISA
LPS+IFN-γ	+	+	+	+
IL-3	-	+	-	+
KO-PRDX1	-	-	+	+
	153	72	171	165
	162	69	169	169
	168	75	162	158
	161	78	172	164
	158	76	165	162
	159	65	162	157
	165	71	165	153
	156	62	154	157
Figure 7K original date
PRDX1 KO-BV2-P65-Intensity
LPS+IFN-γ	+	+	+	+
IL-3	-	+	-	+
KO-PRDX1	-	-	+	+
	1.07	0.57	1.09	1.05
	0.97	0.48	1.01	1.05
	1.03	0.52	1.1	0.98
Figure 7M original date
PRDX1 KO-BV2-p-P65/P65 Relative Expression
LPS+IFN-γ	+	+	+	+
IL-3	-	+	-	+
KO-PRDX1	-	-	+	+
	0.856284	0.461424	1.00592	0.944223
	0.822792	0.573673	1.0521	0.849893
	1.29758	0.598552	0.971061	0.940895
PRDX1 KO-BV2-IkBα/VINCULIN Relative Expression
LPS+IFN-γ	+	+	+	+
IL-3	-	+	-	+
KO-PRDX1	-	-	+	+
	0.905963	1.18876	0.692812	0.808233
	0.730394	1.18841	0.519091	0.442758
	0.825801	1.01502	0.843805	0.795954

## Sheet: Figure 8
Figure 8C original date
CO-IP-BV2-NRF2/KEAP1 Relative Expression
	CTRL	IL-3
	0.902206	0.372544
	1.16273	0.629004
	0.907677	0.343666
Figure 8D original date
CO-IP-BV2-KEAP1/NRF2 Relative Expression
	CTRL	IL-3
	0.911485	0.317378
	1.08975	0.316007
	0.938913	0.327512
Figure 8F original date
BV2-NRF2 intensity
	CTRL	IL3	L+I	L+I+IL3
	1.05	2.8	0.49	1.5
	0.98	2.5	0.42	1.7
	1.05	2.1	0.45	1.4
Figure 8H original date
BV2-NRF2 /β-actin- in Cytoplasm Relative Expression
	CTRL	IL-3	LPS+IFN-γ	LPS+IFN-γ+IL-3
	0.866039	0.375764	1.25846	1.03732
	0.970947	0.45646	1.35783	1.08658
	0.807927	0.414097	1.28289	0.824754
Figure 8I original date
BV2-NRF2 /LAMIN-B1-in Nucleius Relative Expression
	CTRL	IL-3	LPS+IFN-γ	LPS+IFN-γ+IL-3
	0.697567	1.13157	0.348008	0.639035
	0.835448	1.08061	0.253346	0.47265
	0.820148	1.15506	0.249434	0.571446
Figure 8K original date
BV2-KEAP1/β-actin-Relative Expression
	CTRL	IL-3	LPS+IFN-γ	LPS+IFN-γ+IL-3
	0.98484	1.01795	0.793644	0.920063
	1.19792	1.09976	1.01367	0.977934
	1.11202	0.974048	1.01695	1.26343
Figure 8L original date
BV2-NRF2/β-actin-Relative Expression
	CTRL	IL-3	LPS+IFN-γ	LPS+IFN-γ+IL-3
	0.86226	1.14027	0.413838	0.831793
	0.752564	1.09682	0.347017	0.692133
	0.597334	0.930666	0.179429	0.548163
Figure 8M original date
BV2-HO-1/β-actin-Relative Expression
	CTRL	IL-3	LPS+IFN-γ	LPS+IFN-γ+IL-3
	0.7511	1.1471	0.426455	0.732818
	0.953814	1.27521	0.457688	0.709301
	0.946612	1.14204	0.604048	1.03036
Figure 8O original date
CO-IP-PRDX1 KO-BV2-NRF2 /KEAP1Relative Expression
	KO-PRDX1-LPS+IFN-γ	KO-PRDX1-LPS+IFN-γ+IL-3
	0.908709	0.921347
	0.953819	0.895666
	1.08295	1.12455
Figure 8P original date
CO-IP-PRDX1 KO-BV2-KEAP1/NRF2 Relative Expression
	KO-PRDX1-LPS+IFN-γ	KO-PRDX1-LPS+IFN-γ+IL-3
	1.05892	1.17969
	1.15906	1.1273
	1.15536	1.12368
Figure 8R original date
PRDX1 KO-BV2-NRF2 Relative Expression
LPS+IFN-γ	+	+	+	+
IL-3	-	+	-	+
KO-PRDX1	-	-	+	+
	0.899616	1.42593	0.85548	1.0292
	1.1057	1.26972	0.762994	0.90743
	0.949085	1.21818	1.06294	0.982963
Figure 8S original date
PRDX1 KO-BV2-HO-1 Relative Expression
LPS+IFN-γ	+	+	+	+
IL-3	-	+	-	+
KO-PRDX1	-	-	+	+
	1.13091	1.42118	0.922377	0.89644
	0.974484	1.29175	0.722742	1.05114
	0.988219	1.20882	1.11075	1.07807

## Sheet: Figure 9
Figure 9C original date
BV2-NRF2 Relative Expression
LPS+IFN-γ	+	+	+	+
IL-3	-	+	-	+
ML385	-	-	+	+
	0.860167	1.28026	0.253732	0.331512
	0.70901	1.02979	0.428201	0.261126
	0.718978	1.00263	0.522056	0.396892
Figure 9E original date
BV2-iNOS intensity
LPS+IFN-γ	+	+	+	+
IL-3	-	+	-	+
ML385	-	-	+	+
	1	0.76	1.02	1.01
	1.01	0.72	1.03	1.012
	1.001	0.78	1.01	1.001
Figure 9G original date
BV2-iNOS/β-ACTIN Relative Expression
LPS+IFN-γ	+	+	+	+
IL-3	-	+	-	+
ML385	-	-	+	+
	0.946098	0.256047	1.1517	1.18757
	1.11637	0.376886	1.28738	1.25583
	0.863219	0.473347	0.957751	0.926759
Figure 9H original date
BV2-IL-6-ELISA
LPS+IFN-γ	+	+	+	+
IL-3	-	+	-	+
ML385	-	-	+	+
	680	490	690	650
	710	360	700	670
	520	220	750	720
	670	360	710	760
	720	410	760	730
	560	450	690	710
	540	480	790	680
	770	450	780	620
Figure 9I original date
BV2-TNF-α-ELISA
LPS+IFN-γ	+	+	+	+
IL-3	-	+	-	+
ML385	-	-	+	+
	172	91	178	171
	149	102	175	168
	151	94	164	174
	169	126	171	169
	165	118	179	173
	171	108	174	175
	153	106	174	175
	176	119	162	172
Figure 9K original date
BV2-P65 intensity
LPS+IFN-γ	+	+	+	+
IL-3	-	+	-	+
ML385	-	-	+	+
	1.05	0.49	1.12	1.02
	0.98	0.42	1.03	1.04
	1.05	0.52	1.1	1.002
Figure 9M original date
BV2-P65/VINCULIN in Cytoplasm Relative Expression
LPS+IFN-γ	+	+	+	+
IL-3	-	+	-	+
ML385	-	-	+	+
	0.974171	1.22723	0.838412	0.82333
	0.631907	1.16703	0.583984	0.622193
	0.751923	1.16492	0.678336	0.702951
Figure 9N original date
BV2-P65/LAMIN-B1 in Nucleius Relative Expression
LPS+IFN-γ	+	+	+	+
IL-3	-	+	-	+
ML385	-	-	+	+
	0.940475	0.495722	0.963799	0.987808
	1.1084	0.600619	1.1688	1.08622
	1.13911	0.880866	1.17171	1.15402
Figure 9P original date
BV2-p-P65/P65 Relative Expression
LPS+IFN-γ	+	+	+	+
IL-3	-	+	-	+
ML385	-	-	+	+
	0.836476	0.45	0.98	1.05261
	1.04158	0.326166	1.02029	0.956454
	0.97	0.407377	0.948253	0.880951
Figure 9Q original date
BV2-IκBα/VINCULIN Relative Expression
LPS+IFN-γ	+	+	+	+
IL-3	-	+	-	+
ML385	-	-	+	+
	0.623959	1.10256	0.619652	0.642823
	0.684023	1.19805	0.659594	0.575454
	0.968199	1.13761	0.938198	0.947092

## Sheet: Suppl.F1
Suppl.F1A original date
IL-1β
	CSF																				BS
CTRL	8.56	8.12	11.58	8.9	8.71	11.35	8.09	9.04	8.79	10.38	9.5	8.76	10.28	9.8	8.32	10.21	9.25	10.38	8.27	8.47	11.27	13.42	12.93	12.28	12.97	13.79	13.89	14.37	13.27	14.26	12.74	13.43	11.93	12.64	13.41	13.98	13.26	14.64	12.27	12.43
T3D	112.35	128.9	119.4	119.3	124.87	123.41	118.28	126.27	113.85	127.32	118.29	117.18	123.84	126.8	122.74	128.32	123.74	128.94	119.04	121.84	68.28	59.29	71.14	59.01	61.14	63.96	68.18	58.19	69.14	59.01	72.18	59.49	62.31	67.89	67.35	59.01	56.83	58.14	62.94	65.18
T7D	42.43	52.84	42.18	48.71	51.19	46.81	48.13	47.19	42.84	53.01	45.19	48.08	52.87	46.18	47.18	48.84	45.15	48.83	42.18	46.1	58.74	65.38	62.18	65.83	63.19	62.38	66.89	61.21	57.78	66.93	63.14	68.03	64.01	63.28	67.98	62.16	63.78	61.23	65.07	59.56
T10D	23.16	18.58	21.68	22.71	27.64	18.07	19.47	22.18	23.15	22.21	23.54	18.18	21.12	19.03	18.13	24.31	20.02	22.13	25.34	24.14	24.12	22.83	25.63	25.18	24.89	22.13	25.74	21.14	19.83	25.76	24.48	18.62	22.34	19.07	18.62	23.19	22.74	23.16	21.38	20.17
Suppl.F1B original date
IL-4
	CSF																				BS
CTRL	1.41	0.99	1.18	1.48	1.29	1.21	1.28	1.73	1.62	0.98	1.27	1.64	1.39	1.25	1.29	1.31	1.23	1.59	1.72	1.41	1.18	1.25	1.14	1.09	1.18	1.14	1.18	1.24	1.74	1.45	1.42	1.26	1.29	1.19	1.12	1.29	1.07	1.27	1.23	1.16
T3D	33.21	38.09	35.12	36.32	37.07	38.71	33.43	37.64	34.24	39.02	36.28	32.18	32.18	37.81	33.19	33.61	35.71	35.18	36.01	37.28	28.91	27.84	26.71	26.81	27.19	26.17	26.97	26.69	27.38	24.19	28.79	25.43	28.91	26.19	27.31	26.49	26.19	27.91	28.01	24.95
T7D	22.54	22.15	21.82	23.19	24.01	21.83	23.34	24.56	25.78	23.34	22.12	23.98	23.09	25.69	24.18	23.91	24.54	23.07	22.14	23.71	19.89	21.11	23.56	19.01	21.91	22.17	23.16	24.73	22.71	23.17	24.31	19.07	22.27	22.01	23.71	24.19	22.15	23.28	25.12	23.41
T10D	12.19	18.57	14.18	16.43	13.64	15.82	16.28	17.72	11.65	18.91	13.18	16.01	13.42	15.68	17.19	18.29	16.92	18.28	14.26	15.31	11.93	16.81	15.09	13.59	12.61	12.85	12.83	12.85	11.42	16.93	13.28	11.69	14.29	12.83	11.82	13.18	15.71	15.13	16.92	12.36
Suppl.F1C original date
IL-6
	CSF																				BS
CTRL	0.79	0.78	0.99	0.89	0.95	0.86	0.98	0.82	0.88	0.71	0.92	0.89	0.95	0.84	0.92	0.94	0.85	0.92	0.79	0.91	0.89	0.67	0.78	0.66	0.75	0.81	0.67	0.82	0.95	0.78	0.87	0.76	0.77	0.83	0.76	0.82	0.74	0.71	0.89	0.91
T3D	127.02	118.19	122.41	126.39	122.18	124.81	128.09	124.05	132.65	122.1	126.81	125.49	124.71	125.02	126.98	125.83	123.28	125.91	126.03	125.28	98.25	79.12	86.83	87.17	94.14	87.92	85.18	92.92	96.19	82.93	85.17	87.28	94.27	86.41	85.73	93.79	81.12	83.29	87.09	91.02
T7D	78.01	66.19	79.01	67.91	72.18	76.93	77.15	78.42	76.27	65.78	78.02	68.03	75.15	78.28	72.19	72.19	75.39	72.38	74.16	68.37	78.01	66.84	62.28	73.86	74.92	63.91	62.65	74.82	79.45	65.41	64.32	74.24	77.13	64.23	65.28	75.25	72.21	68.91	69.06	75.24
T10D	45.21	39.73	42.76	43.71	40.14	43.27	46.39	41.23	48.32	38.17	41.37	42.36	40.29	42.12	45.09	43.01	44.84	43.18	45.17	39.06	43.41	30.91	34.25	35.13	41.23	40.28	42.39	33.75	44.82	29.03	37.84	37.91	42.09	39.01	43.82	32.41	36.82	35.13	41.29	42.32
Suppl.F1D original date
IL-8
	CSF																				BS
CTRL	22.35	24.98	23.57	21.54	22.87	23.95	25.96	23.76	21.43	23.45	21.23	24.65	26.31	26.54	24.92	22.43	23.45	25.59	26.78	22.96	25.82	27.01	26.58	27.78	26.79	24.28	26.75	25.78	26.32	28.93	27.75	27.38	25.09	26.89	26.45	24.53	24.08	25.39	26.78	28.09
T3D	42.81	41.24	43.49	42.85	41.09	41.05	42.19	42.35	41.18	43.39	42.55	43.48	42.26	44.39	42.59	43.28	41.08	42.28	41.75	42.45	38.89	39.08	37.56	39.56	36.98	36.85	36.78	39.91	32.13	37.25	35.51	38.25	37.38	36.28	37.02	38.09	37.04	38.81	39.89	37.23
T7D	39.45	40.15	38.09	41.93	38.29	37.68	36.85	38.09	37.01	40.82	38.48	42.08	39.04	38.05	37.08	42.29	41.29	42.38	41.28	38.94	35.97	35.98	38.24	36.25	35.76	34.25	36.54	34.13	36.87	35.13	38.92	37.98	36.18	35.26	34.38	37.25	36.09	37.51	38.82	35.27
T10D	32.28	36.78	32.19	33.28	38.94	37.48	37.14	38.39	33.25	39.05	33.07	33.18	39.05	36.78	37.01	39.78	36.75	37.08	39.23	38.34	39.25	33.23	32.12	32.14	33.84	34.28	32.65	35.18	38.62	34.87	33.25	32.67	34.18	33.28	33.28	34.19	32.09	33.78	35.03	34.17
Suppl.F1E original date
IL-10
	CSF																				BS
CTRL	18.09	17.38	21.34	19.04	20.59	21.74	18.65	19.79	18.13	18.28	22.17	18.09	18.28	22.19	19.08	20.13	20.18	21.34	19.02	20.89	25.64	25.13	24.56	22.31	26.14	25.84	24.39	26.09	26.12	24.98	25.14	23.15	25.85	24.38	25.92	27.89	25.83	24.18	26.48	27.87
T3D	22.54	23.12	23.49	21.71	22.18	20.18	18.03	22.75	21.37	22.45	23.45	23.17	24.18	23.85	22.19	22.19	20.08	21.18	22.34	24.76	26.17	25.81	24.18	25.98	25.19	26.83	24.14	26.71	27.18	26.17	25.09	25.47	27.31	26.79	25.21	26.43	25.09	26.43	24.04	26.76
T7D	19.03	20.14	20.39	19.04	19.39	20.29	19.38	20.21	21.04	21.39	22.39	18.04	18.98	19.29	20.38	22.18	20.98	21.28	19.48	20.79	27.89	26.09	25.37	26.97	27.85	27.85	25.93	26.83	28.56	27.78	26.17	27.93	26.38	26.18	26.38	27.48	28.19	27.38	26.09	25.76
T10D	19.85	19.87	20.82	19.39	19.03	20.58	20.21	19.94	21.38	20.28	21.24	22.37	21.24	21.48	23.18	22.09	20.74	21.83	22.18	20.48	25.37	25.18	26.98	26.38	24.78	26.89	25.18	26.89	25.09	26.78	27.18	27.97	25.17	26.74	24.43	27.69	25.01	26.47	27.94	25.38
Suppl.F1F original date
IL-12
	CSF																				BS
CTRL	5.91	4.32	4.71	5.32	5.78	5.68	4.92	5.14	6.98	5.43	4.76	5.59	5.79	5.38	4.97	5.32	6.12	5.39	5.27	5.83	10.34	9.86	8.93	9.27	10.84	9.38	8.96	9.31	8.25	9.83	9.58	9.73	10.58	9.98	8.54	9.87	8.67	8.94	9.12	9.43
T3D	7.65	4.68	4.27	5.63	5.18	4.81	5.17	4.83	7.34	4.79	5.74	5.24	5.38	4.76	5.35	4.97	5.64	5.98	4.89	5.37	8.93	9.34	8.74	8.37	7.92	9.86	8.93	8.91	9.39	8.94	9.58	9.84	9.45	10.28	11.24	9.84	9.28	9.57	8.94	10.38
T7D	4.58	4.99	4.65	4.69	4.37	5.25	3.91	3.81	4.68	5.25	4.87	4.94	4.31	5.37	4.23	4.75	4.85	5.15	5.27	4.38	8.56	9.65	8.72	9.35	9.56	8.37	8.48	9.26	8.81	9.54	8.92	9.14	9.34	8.94	8.21	9.37	8.74	8.29	9.13	9.27
T10D	5.91	4.25	4.34	5.41	4.93	5.24	5.69	5.43	5.67	4.45	4.32	5.24	4.93	5.14	5.48	5.38	4.98	4.64	5.15	5.23	10.04	9.83	8.93	9.28	8.94	9.74	8.32	9.36	10.32	9.74	8.07	9.24	9.39	9.48	8.38	9.25	8.93	8.24	9.82	8.83

[truncated: 3 more sheets: Suppl.F2, Suppl.F3, Suppl.F4]
